# Supplementary material for: The impact of digital economy on the supply chain resilience of cross-border healthcare e-commerce
Source: Front Public Health. 2025 May 23;13:1570338. doi: 10.3389/fpubh.2025.1570338 (PMC12141214; doi:10.3389/fpubh.2025.1570338)
Supplement: Supplementary file 1 [file Table_1.XLSX]

## Sheet: Sheet1
id	province	year	Revl	Digde	Ftrd	lnExpt	Dexp	lnHC	Inft	Labor	Inds	Gov	Indu	Digde_new	iv
110000	北京市	2013	2.51981	0.199731	1.34179	8.98861	0.366115	2.48727	10.1561	7.03966	3.44334	4173.66	0.168508	1.72687	14.4331
110000	北京市	2014	2.58906	0.222108	1.1966	9.06896	0.371018	2.47268	10.1868	7.05333	3.65848	4524.67	0.165151	1.95723	14.0897
110000	北京市	2015	2.66158	0.261596	0.864497	9.09613	0.297429	2.49704	9.90738	7.07843	4.03548	5737.7	0.150292	2.1999	14.0891
110000	北京市	2016	2.64823	0.279248	0.726515	9.09764	0.300753	2.51682	9.93953	7.10669	4.16526	6406.77	0.141629	2.29211	14.2439
110000	北京市	2017	2.69588	0.302517	0.783286	9.14498	0.178613	2.53885	9.90897	7.1283	4.23668	6824.53	0.138708	2.45265	14.344
110000	北京市	2018	2.78634	0.343289	0.89662	9.29392	0.233661	2.53966	9.94623	7.1211	4.34759	7471.43	0.13654	2.76865	14.5994
110000	北京市	2019	2.86874	0.394891	0.811102	9.33618	0.256916	2.54804	10.0349	7.14913	5.16924	7408.19	0.119965	3.1975	14.256
110000	北京市	2020	2.99525	0.440379	0.645744	9.35523	0.218261	2.52005	10.008	7.05962	5.29682	7116.18	0.117861	3.54932	14.2554
110000	北京市	2021	3.07902	0.421808	0.755808	9.51467	0.205529	2.52916	10.0616	7.05445	4.52489	7205.12	0.14136	3.30646	14.2504
110000	北京市	2022	2.99242	0.44745	0.875254	9.58929	0.257096	2.53261	9.84787	7.03174	5.28293	7469.15	0.121036	3.50257	14.2824
120000	天津市	2013	2.19331	0.065992	0.551057	8.98197	0.30231	2.35504	10.7196	6.74224	0.948926	2549.21	0.264139	0.690373	12.1228
120000	天津市	2014	2.31427	0.079235	0.522947	9.05663	0.29258	2.35179	10.8148	6.77675	1.00819	2884.7	0.252586	0.773427	12.155
120000	天津市	2015	2.31651	0.090473	0.430397	9.09214	0.314375	2.35098	10.7951	6.79883	1.11954	3232.35	0.230684	0.870386	12.2251
120000	天津市	2016	2.28929	0.095893	0.378874	9.10083	0.297995	2.36936	10.8298	6.80508	1.33316	3699.43	0.210954	0.954011	12.3983
120000	天津市	2017	2.29242	0.101406	0.412153	9.14518	0.275666	2.39879	10.8552	6.79663	1.42049	3282.54	0.212543	1.00689	12.5593
120000	天津市	2018	2.35273	0.129681	0.429578	9.2481	0.253722	2.39665	10.8632	6.79857	1.44907	3103.16	0.227378	1.23232	12.7109
120000	天津市	2019	2.45721	0.181034	0.520842	9.27321	0.251945	2.39943	10.8216	6.79857	1.80108	3555.71	0.309998	1.68612	12.7431
120000	天津市	2020	2.60769	0.215323	0.52315	9.29773	0.238005	2.39136	10.8689	6.47235	1.88787	3151.35	0.305061	1.96357	12.8132
120000	天津市	2021	2.67654	0.152973	0.545887	9.49979	0.19534	2.41958	10.9408	6.46303	1.64245	3152.55	0.332883	1.59431	12.8391
120000	天津市	2022	2.58449	0.158326	0.508991	9.51578	0.203897	2.41508	10.8761	6.43133	0.165477	2729.83	0.331224	1.66886	12.8709
130000	河北省	2013	3.53945	0.053839	0.119565	8.89658	0.062207	2.18624	12.1961	8.30202	0.680045	4409.58	0.346219	0.436027	16.034
130000	河北省	2014	3.74319	0.061919	0.125016	8.97365	0.048975	2.1824	12.2546	8.28853	0.730097	4677.3	0.341805	0.484855	16.0802
130000	河北省	2015	3.75983	0.073404	0.107645	9.01868	0.046464	2.1959	12.1961	8.27563	0.832689	5632.19	0.336387	0.542921	16.1413
130000	河北省	2016	3.84348	0.084547	0.095984	9.03288	0.051037	2.18835	12.2576	8.26127	0.873092	6049.53	0.335384	0.623587	16.2701
130000	河北省	2017	4.05089	0.096463	0.099329	9.11054	0.065519	2.20672	12.3408	8.24144	0.949131	6639.18	0.323836	0.705292	16.4546
130000	河北省	2018	4.32861	0.123472	0.098672	9.21923	0.07339	2.20762	12.4265	8.22657	1.03692	7726.21	0.303533	0.871997	16.5729
130000	河北省	2019	4.28748	0.159176	0.114005	9.24914	0.072603	2.21911	12.3985	8.21663	1.32297	8309.04	0.322192	1.08751	16.6191
130000	河北省	2020	4.56483	0.171073	0.123093	9.31538	0.074037	2.23618	12.4185	8.20822	1.37746	9022.79	0.322151	1.2268	16.6802
130000	河北省	2021	4.79926	0.130733	0.134125	9.5333	0.069668	2.25112	12.4731	8.20056	1.22198	8848.21	0.349028	0.863837	16.7072
130000	河北省	2022	4.6879	0.139855	0.129824	9.49787	0.079739	2.2644	12.3551	8.18312	11.9479	9305.64	0.346357	0.891255	16.7631
140000	山西省	2013	1.81347	0.036692	0.077217	8.90567	0.18836	2.23609	11.9579	7.52564	0.74135	3030.13	0.48273	0.405327	14.9139
140000	山西省	2014	1.8157	0.041697	0.078137	8.97138	0.17515	2.22965	12.0132	7.51861	0.902252	3085.28	0.452079	0.449063	14.957
140000	山西省	2015	1.81928	0.04811	0.071626	9.00361	0.191746	2.2581	11.9939	7.53517	1.30703	3422.97	0.360099	0.498153	14.9749
140000	山西省	2016	1.84103	0.049331	0.084298	9.03143	0.303271	2.26575	12.0262	7.51316	1.43898	3428.86	0.340311	0.513814	15.0953
140000	山西省	2017	2.08437	0.058876	0.074882	9.11018	0.391225	2.2887	12.1522	7.50219	1.18461	3756.42	0.379131	0.583805	15.2345
140000	山西省	2018	2.27889	0.086733	0.081406	9.20896	0.43632	2.27945	12.262	7.48941	1.26789	4283.91	0.37223	0.754571	15.408
140000	山西省	2019	2.281	0.100117	0.085037	9.24324	0.470878	2.28018	12.1663	7.47421	1.17386	4710.76	0.386611	0.934736	15.4511
140000	山西省	2020	2.41607	0.121817	0.08522	9.27802	0.527476	2.30735	12.156	7.46049	1.17646	5110.87	0.383442	1.08811	15.4691
140000	山西省	2021	2.71105	0.067814	0.098764	9.48134	0.574996	2.31617	12.2905	7.44717	0.899858	5046.62	0.449722	0.691662	15.5078
140000	山西省	2022	2.78018	0.07487	0.071416	9.49222	0.526382	2.32219	12.2622	7.42178	0.755831	5876.5	0.497555	0.718943	15.5258
150000	内蒙古自治区	2013	1.45453	0.032861	0.043913	8.8635	0.117691	2.19836	12.0097	7.22257	0.676866	3686.52	0.226028	0.424436	14.6657
150000	内蒙古自治区	2014	1.68918	0.036387	0.050318	8.96876	0.123808	2.19669	12.1646	7.21524	0.770034	3879.98	0.225563	0.440205	14.7264
150000	内蒙古自治区	2015	1.87648	0.042144	0.044469	9.0078	0.165856	2.22886	12.0732	7.2086	0.801449	4252.96	0.231119	0.470284	14.7648
150000	内蒙古自治区	2016	1.83416	0.044327	0.042403	9.01593	0.188948	2.26116	12.1374	7.18992	0.92792	4512.71	0.240351	0.492526	14.8738
150000	内蒙古自治区	2017	2.10822	0.054137	0.058455	9.09065	0.10127	2.25387	12.2705	7.18311	1.25737	4529.93	0.290255	0.592207	14.966
150000	内蒙古自治区	2018	2.24941	0.067596	0.059847	9.1918	0.097938	2.26229	12.3568	7.17319	1.28217	4831.46	0.295224	0.771019	15.1093
150000	内蒙古自治区	2019	2.09263	0.093503	0.063762	9.21753	0.106899	2.27931	12.1466	7.14835	1.25107	5100.91	0.317129	0.94522	15.1701
150000	内蒙古自治区	2020	2.18137	0.110825	0.060103	9.25735	0.133318	2.27784	12.0899	7.12448	1.23276	5270.16	0.322446	1.07209	15.2084
150000	内蒙古自治区	2021	2.49988	0.057287	0.060275	9.52865	0.119614	2.30562	12.2829	7.10497	0.950993	5239.57	0.385679	0.665563	15.1961
150000	内蒙古自治区	2022	2.39281	0.057849	0.065056	9.54155	0.131431	2.29187	12.2625	7.08171	0.823987	5887.7	0.419015	0.673335	15.2308
210000	辽宁省	2013	3.64591	0.080353	0.26053	8.90463	0.095196	2.31302	12.2398	7.83157	0.734895	5197.42	0.29543	0.647957	15.319
210000	辽宁省	2014	3.6119	0.088803	0.244622	8.97721	0.089184	2.29349	12.3111	7.84863	0.083157	5080.49	0.272869	0.720108	15.3111
210000	辽宁省	2015	3.50852	0.096668	0.208447	9.01998	0.092386	2.28001	12.2161	7.78734	1.01542	4481.61	0.248202	0.813757	15.3504
210000	辽宁省	2016	3.46836	0.096384	0.256748	9.03627	0.091799	2.29427	12.2408	7.74117	1.33239	4577.47	0.297457	0.820191	15.4726
210000	辽宁省	2017	3.54549	0.097561	0.288301	9.11555	0.100568	2.29535	12.2837	7.73397	1.33776	4879.42	0.300693	0.905697	15.583
210000	辽宁省	2018	3.59659	0.113044	0.298542	9.22577	0.113542	2.29151	12.3165	7.72339	1.32235	5337.72	0.305297	1.00436	15.6921
210000	辽宁省	2019	3.37573	0.139619	0.291424	9.25274	0.137365	2.29195	12.091	7.71353	1.38497	5745.09	0.323259	1.18671	15.6842
210000	辽宁省	2020	3.11145	0.157719	0.261565	9.28336	0.129897	2.31113	12.0278	7.71021	1.42853	6014.17	0.314792	1.31445	15.7235
210000	辽宁省	2021	3.13747	0.11096	0.279973	9.49404	0.124219	2.32548	12.0965	7.69166	1.31005	5879.21	0.338594	0.958797	15.6883
210000	辽宁省	2022	3.19816	0.11904	0.272679	9.51071	0.1189	2.32006	12.0214	7.66011	1.24379	6261.43	0.353376	1.00617	15.7065
220000	吉林省	2013	1.37523	0.041149	0.122625	8.86024	0.112473	2.24106	10.7102	7.28413	0.672752	2744.81	0.218658	0.431628	14.3943
220000	吉林省	2014	1.36251	0.044406	0.11736	8.96261	0.097324	2.23774	10.7854	7.26334	0.685168	2913.25	0.222051	0.472797	14.4013
220000	吉林省	2015	1.48393	0.050265	0.083606	8.99794	0.098424	2.23433	10.6767	7.24351	0.779527	3217.1	0.219773	0.519445	14.375
220000	吉林省	2016	1.62343	0.043352	0.082401	9.01084	0.095428	2.24762	10.7157	7.2211	0.895557	3586.09	0.21305	0.566681	14.4607
220000	吉林省	2017	1.57455	0.054575	0.008658	9.06683	0.097794	2.25195	10.8178	7.19968	0.978874	3725.72	0.216481	0.665778	14.5845
220000	吉林省	2018	1.66113	0.074642	0.090424	9.18169	0.111781	2.24264	10.862	7.18084	1.17036	3789.59	0.218062	0.823056	14.7309
220000	吉林省	2019	1.68829	0.102654	0.111096	9.21069	0.098015	2.24303	10.6734	7.15929	1.52478	3933.42	0.285482	1.01611	14.7379
220000	吉林省	2020	1.86309	0.116485	0.104156	9.2289	0.111103	2.29326	10.711	7.13966	1.48677	4127.17	0.284389	1.13185	14.7116
220000	吉林省	2021	1.93722	0.061663	0.113709	9.44413	0.118972	2.31037	10.8891	7.11314	1.44987	3696.84	0.290091	0.752703	14.7707
220000	吉林省	2022	1.70352	0.062973	0.11931	9.44904	0.148517	2.29205	10.7465	7.0775	1.45902	4044.01	0.285986	0.7764	14.7745
230000	黑龙江省	2013	1.77766	0.04403	0.166577	8.86026	0.129111	2.24924	11.0202	7.5994	1.00502	3369.18	0.336045	0.419663	14.9431
230000	黑龙江省	2014	1.61869	0.048573	0.15889	8.96528	0.139763	2.23583	11.0056	7.57353	1.24154	3434.22	0.30107	0.466086	14.9557
230000	黑龙江省	2015	1.59033	0.04534	0.086764	9.02504	0.11695	2.23199	10.9056	7.50934	15.7672	4020.66	0.238264	0.50774	14.9581
230000	黑龙江省	2016	1.53326	0.04613	0.006099	8.9953	0.124435	2.23207	10.8887	7.48212	1.88946	4227.34	0.218854	0.544656	14.9546
230000	黑龙江省	2017	1.40942	0.054647	0.080596	9.08204	0.104847	2.23679	10.9402	7.4378	2.18609	4641.08	0.202865	0.628688	15.1776
230000	黑龙江省	2018	1.47198	0.066797	0.106927	9.17908	0.109014	2.24838	10.9185	7.3994	2.31453	4676.75	0.199656	0.749075	15.3074
230000	黑龙江省	2019	1.47416	0.090451	0.137144	9.20023	0.110971	2.25152	10.8292	7.34666	1.8851	5011.56	0.244919	0.937166	15.3199
230000	黑龙江省	2020	1.54978	0.101896	0.112363	9.25187	0.128774	2.27295	10.7927	7.29506	1.94537	5449.41	0.227894	1.01651	15.3223
230000	黑龙江省	2021	2.08435	0.056705	0.133945	9.45103	0.109113	2.29525	10.9172	7.25841	1.87178	5104.81	0.2459	0.694085	15.349
230000	黑龙江省	2022	1.81389	0.059747	0.166751	9.45125	0.079747	2.27617	10.8613	7.2086	1.64387	5451.99	0.267757	0.716901	15.3864
310000	上海市	2013	3.70643	0.174319	1.25256	9.00147	0.368988	2.35722	11.3422	7.22177	1.67482	4528.61	0.35591	1.5614	14.0778
310000	上海市	2014	4.05281	0.199137	1.21565	9.08351	0.356263	2.38099	11.4073	7.21937	1.87026	4923.44	0.343686	1.78918	13.9653
310000	上海市	2015	4.19547	0.234321	1.11372	9.11714	0.370311	2.3902	11.4174	7.21635	2.13023	6191.56	0.313994	2.07673	14.0184
310000	上海市	2016	4.13021	0.255512	1.01716	9.11959	0.373255	2.39877	11.3888	7.21909	2.33907	6918.94	0.285518	2.2301	14.021
310000	上海市	2017	4.67882	0.270028	1.05255	9.15796	0.336647	2.43415	11.4809	7.2245	22.697	7547.62	0.293063	2.3231	14.0566
310000	上海市	2018	5.08467	0.306142	1.04077	9.26149	0.323137	2.41537	11.5804	7.22669	2.34707	8351.54	0.298762	2.6789	14.2991
310000	上海市	2019	5.35577	0.354039	0.89251	9.28143	0.316985	2.40733	11.7046	7.22708	2.69462	8179.28	0.250688	3.24925	14.1866
310000	上海市	2020	5.74371	0.392871	0.90109	9.30326	0.316343	2.45397	11.8411	7.22548	2.75112	8102.11	0.248717	3.54282	14.2397
310000	上海市	2021	6.92792	0.38279	0.9396	9.51381	0.286806	2.46281	11.9498	7.21891	2.76572	8430.86	0.248498	3.52942	14.291
310000	上海市	2022	5.82549	0.431396	0.936353	9.52033	0.276432	2.46264	11.8569	7.20564	2.88848	9393	0.241743	3.92619	14.3629
320000	江苏省	2013	5.37801	0.183695	0.570885	8.99464	0.282435	2.24308	12.1105	8.47468	0.908146	7798.47	0.427832	0.968426	16.8203
320000	江苏省	2014	5.38563	0.199471	0.531861	9.07652	0.275357	2.23536	12.1867	8.47904	0.991735	8472.45	0.417195	1.05958	16.6717
320000	江苏省	2015	5.30803	0.226573	0.484618	9.11173	0.281799	2.24516	12.201	8.48312	1.06371	9687.58	0.410783	1.17396	16.7293
320000	江苏省	2016	5.29541	0.243942	0.434359	9.11172	0.271006	2.24501	12.2164	8.48678	1.11762	9981.96	0.391421	1.21365	16.788
320000	江苏省	2017	5.43991	0.268892	0.465793	9.15615	0.28401	2.24485	12.3038	8.49142	1.1168	10621	0.393417	1.30468	16.8881
320000	江苏省	2018	5.60153	0.312759	0.472955	9.26275	0.291267	2.23026	12.3595	8.49431	1.14441	11657.3	0.390011	1.50429	17.107
320000	江苏省	2019	5.90409	0.36706	0.435436	9.28539	0.288122	2.25749	12.479	8.49764	1.15347	12573.5	0.373634	1.79185	16.9585
320000	江苏省	2020	6.3929	0.401463	0.433256	9.3127	0.296818	2.28844	12.5305	8.49556	1.21999	13681.5	0.37187	1.95114	17.0161
320000	江苏省	2021	6.35357	0.370952	0.447771	9.51431	0.282971	2.30867	12.5936	8.48941	1.15627	14585.3	0.383572	1.59109	17.0132
320000	江苏省	2022	6.98183	0.406772	0.441245	9.52323	0.298813	2.32287	12.5395	8.47741	1.10984	14901.4	0.39547	1.69876	17.0511
330000	浙江省	2013	4.62438	0.149547	0.550793	8.97319	0.14552	2.23725	12.1478	8.14206	0.939857	4730.47	0.419418	0.958623	16.751
330000	浙江省	2014	4.70296	0.168656	0.542886	9.06602	0.141634	2.20359	12.1769	8.14874	1.00238	5159.57	0.422057	1.06874	16.6638
330000	浙江省	2015	4.93397	0.213259	0.503634	9.12469	0.138218	2.1876	12.2122	8.16195	1.0827	6645.98	0.415126	1.28959	16.6945
330000	浙江省	2016	4.97797	0.238787	0.469981	9.12763	0.136444	2.20347	12.281	8.17527	1.13668	6974.26	0.394941	1.35231	16.7754
330000	浙江省	2017	5.12538	0.26417	0.49461	9.16302	0.137246	2.21129	12.3988	8.19229	1.24155	7530.32	0.387085	1.47178	16.8662
330000	浙江省	2018	5.3904	0.31428	0.50735	9.27566	0.135895	2.21624	12.5028	8.21365	1.30709	8629.53	0.384738	1.78439	17.0242
330000	浙江省	2019	5.64439	0.381784	0.494584	9.3027	0.136212	2.22813	12.5742	8.2351	1.26805	10053	0.361191	2.19167	16.937
330000	浙江省	2020	5.94329	0.435672	0.523862	9.33099	0.136518	2.255	12.6125	8.25764	1.36415	10082	0.350203	2.39312	16.9678
330000	浙江省	2021	5.69159	0.38759	0.563399	9.53684	0.131955	2.27005	12.7009	8.26796	1.28631	11014.6	0.367477	1.86006	16.9669
330000	浙江省	2022	6.41364	0.405626	0.602556	9.55286	0.129615	2.27633	12.681	8.26488	1.27045	12017.8	0.3715	1.88555	17.0279
340000	安徽省	2013	4.74057	0.052437	0.146603	8.97	0.119874	2.14294	12.8902	8.36075	0.83006	4349.69	0.418387	0.414183	15.5861
340000	安徽省	2014	5.03075	0.06289	0.144894	9.05775	0.16746	2.16656	12.9815	8.36893	0.666086	4664.1	0.412265	0.48653	15.5767
340000	安徽省	2015	4.61823	0.077092	0.135418	9.09939	0.158657	2.16801	12.7535	8.37611	0.785808	5239.01	0.379925	0.56065	15.6182
340000	安徽省	2016	4.79675	0.08602	0.120293	9.09765	0.182402	2.14216	12.8065	8.38059	0.84746	5522.95	0.365025	0.590794	15.9373
340000	安徽省	2017	4.99662	0.101069	0.135362	9.14917	0.192325	2.14684	12.9077	8.38432	0.901947	6203.81	0.360497	0.666681	16.0669
340000	安徽省	2018	5.14532	0.130324	0.138032	9.25857	0.223813	2.17597	12.916	8.38601	0.977217	6572.15	0.354579	0.860797	16.1713
340000	安徽省	2019	4.89223	0.168343	0.127639	9.28482	0.208496	2.17253	12.8165	8.38572	1.22966	7392.22	0.30128	1.07838	16.1619
340000	安徽省	2020	5.09555	0.192196	0.140936	9.32129	0.229455	2.19985	12.8334	8.08425	1.26497	7473.59	0.290468	1.21087	16.2033
340000	安徽省	2021	5.33367	0.146758	0.160941	9.52723	0.220504	2.22426	12.9028	8.07558	1.24823	7591.05	0.304515	0.886134	16.2481
340000	安徽省	2022	5.43709	0.158023	0.167137	9.52669	0.238791	2.23176	12.8843	8.06338	1.23431	8379.78	0.306183	0.91632	16.2999
350000	福建省	2013	2.47109	0.082382	0.47952	8.94453	0.118256	2.15722	11.4791	7.70075	0.604272	3068.8	0.441283	0.673721	15.529
350000	福建省	2014	2.65312	0.092753	0.453023	9.02648	0.114361	2.17391	11.6241	7.70481	0.761113	3306.7	0.44406	0.735124	15.6071
350000	福建省	2015	2.96877	0.11373	0.404791	9.06878	0.11561	2.17739	11.6177	7.72091	0.82641	4001.58	0.42374	0.823368	15.6388
350000	福建省	2016	3.05705	0.139098	0.359084	9.06436	0.110482	2.16044	11.6982	7.7178	0.876568	4275.4	0.406517	0.884347	15.6682
350000	福建省	2017	3.18537	0.179563	0.360138	9.11664	0.116359	2.20636	11.7923	7.71244	0.951699	4684.15	0.399753	1.00978	15.7377
350000	福建省	2018	3.45375	0.199031	0.34481	9.23042	0.109104	2.18833	11.8273	7.70616	0.939619	4832.69	0.412831	1.16433	15.8089
350000	福建省	2019	3.54438	0.21942	0.313936	9.25856	0.11186	2.16574	11.8087	7.70075	0.933693	5077.93	0.369242	1.31307	15.8869
350000	福建省	2020	3.75869	0.200447	0.321113	9.2939	0.113601	2.22603	11.8544	7.69894	1.02528	5216.1	0.355675	1.31773	15.9187
350000	福建省	2021	3.99807	0.174457	0.377641	9.48943	0.105823	2.25104	12.0204	7.69485	1.00787	5204.72	0.364422	1.01407	15.9348
350000	福建省	2022	4.09143	0.182333	0.373217	9.50118	0.117381	2.25197	12.0382	7.68432	0.995107	5691.22	0.369588	1.02441	15.9759
360000	江西省	2013	2.33337	0.033826	0.157929	8.90128	0.142977	2.22338	11.8143	7.76726	0.751905	3470.3	0.452687	0.321932	14.9579
360000	江西省	2014	2.5793	0.040311	0.167033	8.98015	0.163243	2.18327	11.9308	7.76132	0.701143	3882.7	0.441035	0.356613	15.0394
360000	江西省	2015	2.85372	0.053808	0.157908	9.029	0.167719	2.17721	11.778	7.75705	0.777409	4412.55	0.420132	0.433633	15.0877
360000	江西省	2016	3.03865	0.056917	0.14262	9.03078	0.14914	2.16384	11.8359	7.75448	0.879426	4617.4	0.397281	0.443784	15.2116
360000	江西省	2017	3.20074	0.070816	0.150508	9.1237	0.102211	2.1652	11.9475	7.74803	0.887317	5111.47	0.398354	0.52419	15.3948
360000	江西省	2018	3.40775	0.100967	0.143813	9.2307	0.111625	2.18373	12.0684	7.73849	0.961662	5667.52	0.375906	0.713355	15.5629
360000	江西省	2019	3.29415	0.123836	0.141775	9.25887	0.172088	2.21577	11.9247	7.73105	1.07498	6386.8	0.354406	0.917929	15.6444
360000	江西省	2020	3.44784	0.143471	0.156651	9.29743	0.215832	2.22414	11.9649	7.72489	1.1155	6674.08	0.349983	1.04376	15.6928
360000	江西省	2021	4.07359	0.096513	0.168013	9.50365	0.170503	2.24381	12.1995	7.71512	1.06971	6778.87	0.363724	0.689293	15.719
360000	江西省	2022	3.86373	0.10148	0.206543	9.50455	0.154857	2.25219	12.1906	7.69303	1.06296	7289.07	0.366965	0.697265	15.7879
370000	山东省	2013	4.65899	0.147566	0.298873	9.01455	0.104631	2.18883	12.4841	8.67249	0.655766	6688.8	0.35262	0.657503	16.3745
370000	山东省	2014	4.61735	0.151421	0.286256	9.10121	0.106549	2.19527	12.4854	8.66527	0.897597	7177.31	0.339548	0.695867	16.3639
370000	山东省	2015	4.82331	0.161283	0.237864	9.13552	0.098077	2.19498	12.4755	8.66095	0.96783	8250.01	0.335805	0.764538	16.4145
370000	山东省	2016	4.962	0.180037	0.227515	9.13237	0.092245	2.19412	12.5616	8.65312	1.01302	8755.21	0.318944	0.828862	16.5071
370000	山东省	2017	5.15286	0.201152	0.246763	9.17664	0.101074	2.20402	12.6977	8.64699	1.05815	9258.4	0.309989	0.929811	16.6975
370000	山东省	2018	5.36257	0.22077	0.242896	9.28635	0.098036	2.19102	12.7771	8.63426	1.12591	10101	0.295712	1.16524	16.8382
370000	山东省	2019	5.05306	0.236469	0.28805	9.31358	0.095264	2.19125	12.6428	8.62353	1.32953	10739.8	0.32019	1.36138	16.8277
370000	山东省	2020	5.33909	0.273094	0.30262	9.34251	0.10044	2.23965	12.6667	8.61432	1.3684	11233.5	0.314328	1.50129	16.8782
370000	山东省	2021	5.57705	0.275723	0.352838	9.55766	0.095707	2.25057	12.7447	8.60795	1.32219	11713.2	0.327857	1.35413	16.8676
370000	山东省	2022	5.96018	0.317518	0.36827	9.56738	0.096195	2.25846	12.7194	8.58261	1.31725	12128.6	0.32869	1.5015	16.9345
410000	河南省	2013	3.32971	0.06568	0.115349	8.96897	0.367747	2.17285	12.1272	8.53582	0.821196	5582.31	0.417551	0.443686	16.1675
410000	河南省	2014	3.51415	0.076589	0.114233	9.04467	0.351784	2.19721	12.2101	8.53346	0.727507	6028.69	0.40727	0.501313	16.1968
410000	河南省	2015	3.56764	0.093084	0.124191	9.07228	0.43681	2.17273	12.1697	8.53208	0.830213	6799.35	0.399912	0.584675	16.2567
410000	河南省	2016	3.69256	0.103206	0.116472	9.0735	0.451211	2.17088	12.2361	8.52754	0.877252	7453.74	0.383892	0.625579	16.4424
410000	河南省	2017	3.83616	0.108114	0.117476	9.12259	0.484789	2.1854	12.3463	8.52298	0.914833	8215.52	0.375765	0.701525	16.6092
410000	河南省	2018	4.17882	0.143283	0.114694	9.22133	0.466857	2.18905	12.468	8.51559	0.986241	9217.73	0.360485	0.893196	16.7768
410000	河南省	2019	3.99237	0.176627	0.105337	9.24653	0.455364	2.20505	12.2969	8.50391	1.10219	10163.9	0.330602	1.0639	16.8061
410000	河南省	2020	4.162	0.20137	0.121439	9.2662	0.425485	2.22684	12.3011	8.49372	1.17017	10372.7	0.311784	1.20268	16.866
410000	河南省	2021	4.48778	0.15726	0.139284	9.46762	0.388266	2.24209	12.4512	8.48467	1.18919	9784.29	0.319004	0.859563	16.9252
410000	河南省	2022	4.70971	0.171024	0.138084	9.48238	0.334073	2.25027	12.4684	8.47261	1.18053	10646.8	0.319387	0.905394	16.9686
420000	湖北省	2013	2.9045	0.064646	0.09088	8.90198	0.160579	2.23482	11.783	8.13271	0.57791	4371.65	0.412531	0.469285	15.5492
420000	湖北省	2014	3.06485	0.073713	0.096564	8.9759	0.152746	2.20948	11.9235	8.13388	0.08831	4934.15	0.408127	0.515986	15.6498
420000	湖北省	2015	3.2592	0.092	0.096013	9.01672	0.183828	2.2281	11.9441	8.13094	0.943217	6132.84	0.395168	0.607749	15.668
420000	湖北省	2016	3.3222	0.087507	0.079582	9.03287	0.2325	2.224	11.9982	8.12711	0.979343	6422.98	0.382071	0.64253	15.782
420000	湖北省	2017	3.51679	0.098961	0.088401	9.11448	0.230294	2.23491	12.1448	8.12533	1.06901	6801.26	0.378589	0.70511	15.8936
420000	湖北省	2018	3.69777	0.12278	0.088547	9.22338	0.201786	2.24817	12.2274	8.12474	1.09604	7258.27	0.377214	0.853328	16.0167
420000	湖北省	2019	3.76199	0.158397	0.086102	9.25134	0.187926	2.24578	12.1449	8.12415	1.20012	7970.21	0.342749	1.0331	16.1173
420000	湖北省	2020	3.68687	0.175686	0.099099	9.28081	0.1799	2.27118	11.9856	8.08979	1.3092	8442.88	0.303261	1.15237	16.1355
420000	湖北省	2021	4.2007	0.14203	0.107372	9.48363	0.172874	2.28633	12.2773	8.09743	1.39284	7933.67	0.313797	0.861196	16.1682
420000	湖北省	2022	4.298	0.154521	0.114047	9.48545	0.150479	2.27235	12.2524	8.08425	1.29505	8623.87	0.326535	0.904226	16.2193
430000	湖南省	2013	2.71765	0.055016	0.063325	8.87955	0.122838	2.1925	12.1256	8.30312	0.772191	4690.89	0.37283	0.39432	15.8977
430000	湖南省	2014	2.80183	0.064355	0.070047	8.96441	0.120666	2.19945	12.2212	8.30502	0.913832	5017.38	0.364677	0.443026	15.9576
430000	湖南省	2015	2.92217	0.063792	0.063145	9.01753	0.164602	2.22449	12.2047	8.28911	0.996015	5728.72	0.361868	0.492574	16.0067
430000	湖南省	2016	3.06053	0.076035	0.055165	9.02193	0.147167	2.2299	12.2382	8.27395	1.09674	6339.16	0.334062	0.528626	16.1283
430000	湖南省	2017	3.29698	0.086825	0.07179	9.09942	0.137769	2.24026	12.3263	8.24728	1.18476	6869.39	0.315896	0.593682	16.3069
430000	湖南省	2018	3.54214	0.113991	0.084437	9.20883	0.106061	2.23174	12.3456	8.22646	1.30685	7479.61	0.296098	0.764506	16.4303
430000	湖南省	2019	3.38895	0.15242	0.109177	9.24885	0.114818	2.2485	12.1534	8.20699	1.41555	8034.42	0.301765	0.966177	16.4903
430000	湖南省	2020	3.58466	0.176268	0.116915	9.28487	0.121193	2.24702	12.2105	8.0956	1.35549	8403.13	0.296816	1.12321	16.5394
430000	湖南省	2021	4.66202	0.135025	0.12957	9.47997	0.11833	2.2794	12.3215	8.08887	1.30277	8325.5	0.307454	0.77377	16.5894
430000	湖南省	2022	3.80946	0.14819	0.144542	9.49309	0.110852	2.28192	12.2702	8.07683	1.29727	8991.61	0.308715	0.816871	16.6326
440000	广东省	2013	5.16468	0.209816	1.0821	8.99134	0.289713	2.22208	12.7629	8.74401	0.858278	8411	0.434449	1.09591	17.2352
440000	广东省	2014	5.51584	0.234066	0.975263	9.06957	0.263591	2.22815	12.7469	8.76842	1.0574	9152.64	0.435008	1.24042	17.2314
440000	广东省	2015	5.66496	0.272575	0.874645	9.10426	0.269405	2.24472	12.7344	8.78966	1.13001	12827.8	0.430084	1.37294	17.238
440000	广东省	2016	6.42978	0.298159	0.780417	9.11151	0.276228	2.25655	12.8127	8.81031	1.1977	13446.1	0.404155	1.46474	17.2883
440000	广东省	2017	7.13249	0.333343	0.75992	9.14542	0.302174	2.2718	12.88	8.83317	1.26515	15037.5	0.394002	1.60436	17.3389
440000	广东省	2018	7.51544	0.423773	0.736058	9.25281	0.319399	2.25791	12.9394	8.84793	1.29625	15729.3	0.387047	2.04969	17.5454
440000	广东省	2019	7.44018	0.492059	0.663945	9.27433	0.309173	2.26602	12.7894	8.85295	1.37264	17297.8	0.363531	2.34121	17.5416
440000	广东省	2020	7.65176	0.555642	0.639856	9.3025	0.314066	2.29271	12.7501	8.85922	1.43937	17430.8	0.355305	2.58378	17.5482
440000	广东省	2021	7.10956	0.535916	0.664805	9.50023	0.307998	2.31538	12.865	8.8639	1.3769	18247	0.362974	2.12491	17.5518
440000	广东省	2022	8.08349	0.594189	0.642834	9.51888	0.297064	2.31997	12.7708	8.83986	1.34235	18533.1	0.369606	2.24295	17.6077
450000	广西壮族自治区	2013	2.28782	0.030414	0.140698	8.88781	0.15322	2.15099	11.926	7.93102	1.00889	3208.67	0.256036	0.352242	14.9025
450000	广西壮族自治区	2014	2.4378	0.036159	0.158926	8.96299	0.161156	2.16899	12.0016	7.93559	0.810174	3479.79	0.256736	0.40552	15.0091
450000	广西壮族自治区	2015	2.56608	0.041912	0.189377	9.01636	0.228816	2.15637	11.9165	7.86134	0.84485	4065.51	0.24752	0.4631	15.0835
450000	广西壮族自治区	2016	2.65207	0.043796	0.172099	9.01785	0.205803	2.16546	11.9877	7.85671	0.875934	4441.7	0.235145	0.466433	15.1622
450000	广西壮族自治区	2017	2.87597	0.054299	0.211216	9.11324	0.140514	2.16498	12.0705	7.8501	1.09976	4908.55	0.252661	0.55752	15.285
450000	广西壮族自治区	2018	2.97327	0.084589	0.201666	9.22412	0.16486	2.16365	12.1582	7.84854	1.14707	5310.74	0.250677	0.786667	15.4452
450000	广西壮族自治区	2019	2.92543	0.123262	0.221122	9.26214	0.160641	2.19343	12.1174	7.84698	1.52202	5850.96	0.247048	1.0324	15.5517
450000	广西壮族自治区	2020	3.04417	0.149055	0.216275	9.30067	0.198246	2.19938	12.1412	7.84698	1.61671	6179.47	0.233464	1.2082	15.6262
450000	广西壮族自治区	2021	3.24864	0.089103	0.239753	9.49074	0.241092	2.22326	12.2838	7.84149	1.53122	5806.54	0.245525	0.752099	15.7017
450000	广西壮族自治区	2022	3.34902	0.097294	0.245779	9.49575	0.212276	2.22869	12.2706	7.82724	1.46471	5893.32	0.25763	0.788315	15.745
460000	海南省	2013	0.194155	0.034961	0.292072	8.82467	0.269751	2.21787	9.75991	6.19555	0.753513	1011.17	0.138975	0.567538	12.4942
460000	海南省	2014	0.323736	0.041414	0.278346	8.88623	0.342238	2.2081	10.0704	6.22277	2.11573	1099.74	0.1388	0.624971	12.4967
460000	海南省	2015	0.384315	0.053049	0.234938	8.96256	0.280799	2.21295	10.0118	6.2359	2.25186	1239.43	0.133117	0.709538	12.5157
460000	海南省	2016	0.378605	0.053656	0.018487	9.02629	0.350736	2.20462	9.989	6.24055	2.42718	1376.48	0.119042	0.740938	12.6267
460000	海南省	2017	0.459116	0.066936	0.157489	9.20589	0.377421	2.24239	9.96887	6.26505	2.51252	1443.97	0.118385	0.819676	12.6687
460000	海南省	2018	0.585631	0.099378	0.175536	9.42994	0.288313	2.27546	10.0006	6.2832	2.49697	1691.3	0.120446	1.06549	12.7789
460000	海南省	2019	0.831067	0.125128	0.170618	9.43462	0.298073	2.24961	9.82312	6.28434	2.84755	1858.6	0.112622	1.26143	12.7814
460000	海南省	2020	1.20624	0.133768	0.16924	9.42469	0.160766	2.26429	9.93645	6.29336	3.16619	1972.46	0.100752	1.3358	12.8004
460000	海南省	2021	1.65174	0.064637	0.226819	9.62165	0.143429	2.27186	10.2396	6.29895	3.2144	1971.37	0.105572	0.842258	12.8347
460000	海南省	2022	1.84574	0.051671	0.294081	9.63078	0.184287	2.29313	10.3092	6.27476	3.11961	2097.37	0.112948	0.834451	12.8607
500000	重庆市	2013	2.17169	0.050275	0.332798	8.98683	0.525856	2.16056	11.3764	7.38937	1.74305	3062.28	0.37359	0.482904	14.3505
500000	重庆市	2014	2.10705	0.061492	0.411017	9.03767	0.493676	2.19227	11.4863	7.39763	1.02197	3304.39	0.376502	0.555386	14.3613
500000	重庆市	2015	2.54891	0.071491	0.295095	9.09151	0.57869	2.18422	11.5505	7.40696	1.0606	3792	0.357664	0.636485	14.4137
500000	重庆市	2016	2.54692	0.079394	0.233315	9.0965	0.63312	2.19781	11.5896	7.41356	1.08096	4001.81	0.332356	0.672938	14.5412
500000	重庆市	2017	2.57475	0.094777	0.23208	9.14176	0.587982	2.21223	11.6573	7.41417	1.11409	4336.28	0.319304	0.79481	14.6519
500000	重庆市	2018	2.72178	0.124861	0.256394	9.24383	0.604024	2.21817	11.7636	7.41652	1.27943	4540.95	0.307815	1.0102	14.7543
500000	重庆市	2019	2.70441	0.154798	0.245355	9.26458	0.642177	2.22669	11.6349	7.41948	1.32228	4847.68	0.277551	1.22454	14.7651
500000	重庆市	2020	2.82747	0.176517	0.260515	9.28315	0.676304	2.25006	11.7092	7.42417	1.32175	4893.95	0.279601	1.34818	14.8174
500000	重庆市	2021	3.04105	0.120868	0.286793	9.47802	0.646437	2.28501	11.8817	7.41938	1.32206	4835.06	0.28281	0.995614	14.8504
500000	重庆市	2022	3.02851	0.140255	0.27817	9.49834	0.542651	2.28726	11.8167	7.40489	1.3189	4892.77	0.284115	1.07626	14.9039
510000	四川省	2013	2.92994	0.070093	0.151532	8.96446	0.45584	2.13386	12.0303	8.44118	0.819333	6220.91	0.39061	0.549526	16.1112
510000	四川省	2014	2.94945	0.081857	0.151119	9.03538	0.452133	2.12197	11.9769	8.44204	0.790924	6796.61	0.375089	0.623656	16.1722
510000	四川省	2015	3.07277	0.09785	0.106086	9.06055	0.439294	2.12769	11.9486	8.44505	0.990915	7497.51	0.357201	0.702509	16.1647
510000	四川省	2016	3.07331	0.108227	0.099028	9.06523	0.49192	2.11077	11.989	8.44613	1.15669	8008.89	0.327647	0.728169	16.2498
510000	四川省	2017	3.20482	0.124947	0.124523	9.1301	0.532793	2.13978	12.0606	8.44827	1.28347	8694.76	0.309295	0.814827	16.3991
510000	四川省	2018	3.3261	0.155665	0.146189	9.23405	0.539355	2.1532	12.1409	8.45319	1.36586	9707.5	0.303851	1.02544	16.4806
510000	四川省	2019	3.26154	0.188464	0.145654	9.25873	0.557687	2.17067	12.0855	8.45829	1.40759	10348.2	0.282434	1.2058	16.5416
510000	四川省	2020	3.40233	0.210835	0.166436	9.28107	0.653013	2.19349	12.0546	8.46485	1.4496	11198.5	0.275748	1.40055	16.5341
510000	四川省	2021	3.73311	0.16179	0.176796	9.48239	0.544276	2.22014	12.1244	8.46105	1.42139	11215.7	0.286499	1.0102	16.5671
510000	四川省	2022	3.7408	0.175716	0.176993	9.50115	0.446892	2.21898	12.1358	8.45659	1.4004	11914.7	0.289203	1.05072	16.6276
520000	贵州省	2013	1.17509	0.030699	0.063488	9.03795	0.104708	2.08476	11.1941	7.49332	0.681649	3082.66	0.313261	0.413747	14.5655
520000	贵州省	2014	1.39332	0.035484	0.071404	9.08135	0.159387	2.09089	11.3583	7.50659	1.07027	3542.8	0.306516	0.450132	14.6885
520000	贵州省	2015	1.77957	0.04435	0.072477	9.09169	0.215293	2.04648	11.345	7.51861	1.13653	3939.5	0.304307	0.523608	14.7461
520000	贵州省	2016	1.58429	0.048538	0.031897	9.09673	0.229508	2.04513	11.4023	7.52779	0.112647	4262.36	0.297341	0.539652	14.8446
520000	贵州省	2017	1.4444	0.063282	0.040714	9.13918	0.29324	2.09104	11.4746	7.53956	1.12017	4612.52	0.282213	0.651514	14.9783
520000	贵州省	2018	1.47512	0.097997	0.03383	9.2383	0.249941	2.08321	11.538	7.54221	1.19737	5029.68	0.28133	0.912148	15.1285
520000	贵州省	2019	1.3831	0.129463	0.027026	9.25631	0.179118	2.06726	11.3314	7.54327	1.3915	5948.74	0.265902	1.18497	15.2515
520000	贵州省	2020	1.54708	0.155816	0.030668	9.28792	0.282989	2.12595	11.3673	7.54539	1.46098	5739.5	0.261755	1.35216	15.3091
520000	贵州省	2021	1.63566	0.081297	0.033396	9.48603	0.250729	2.16474	11.4824	7.54221	1.4132	5590.01	0.272511	0.763046	15.3308
520000	贵州省	2022	1.60088	0.090231	0.036197	9.51196	0.15318	2.15691	11.4616	7.53796	1.42863	5851.36	0.272413	0.832638	15.3885
530000	云南省	2013	1.62803	0.035155	0.132442	8.83019	0.124043	2.05951	11.5553	7.9498	1.15117	4096.51	0.329893	0.410405	15.2233
530000	云南省	2014	1.6265	0.041951	0.141926	8.89712	0.152105	2.05241	11.5949	7.95823	1.04939	4437.98	0.318777	0.462787	15.286
530000	云南省	2015	1.97871	0.05305	0.112005	8.89997	0.185765	2.08063	11.5863	7.94556	1.135	4712.83	0.296971	0.540307	15.2629
530000	云南省	2016	1.81207	0.052951	0.08905	8.88264	0.227815	2.07373	11.6571	7.95683	1.21317	5018.86	0.276399	0.547012	15.3847
530000	云南省	2017	1.80813	0.067564	0.096633	9.01853	0.162441	2.09515	11.7699	7.94839	1.26238	5712.97	0.265493	0.645609	15.5576
530000	云南省	2018	1.92755	0.087455	0.110206	9.14401	0.14279	2.10478	11.8542	7.9452	1.21091	6075.03	0.274686	0.871306	15.6661
530000	云南省	2019	1.91204	0.119889	0.100057	9.16186	0.151764	2.12046	11.7177	7.94165	1.53544	6770.09	0.232542	1.0669	15.7289
530000	云南省	2020	2.09763	0.145438	0.109812	9.22628	0.126874	2.14285	11.704	7.93952	1.52463	6974.02	0.227527	1.2511	15.7057
530000	云南省	2021	2.33168	0.068863	0.115863	9.456	0.116313	2.17077	11.8131	7.92805	1.42733	6634.36	0.241494	0.683304	15.7356
530000	云南省	2022	2.30176	0.070436	0.112039	9.46392	0.120082	2.1671	11.8904	7.91389	1.38196	6699.79	0.248568	0.68632	15.765
610000	陕西省	2013	2.30079	0.057216	0.076923	8.94583	0.296191	2.22818	11.8606	7.64492	1.46091	3665.07	0.441635	0.535547	15.2062
610000	陕西省	2014	2.34726	0.06662	0.095023	9.03942	0.41286	2.21261	11.9641	7.65017	0.683679	3962.5	0.431454	0.600022	15.222
610000	陕西省	2015	2.41462	0.078869	0.105404	9.06851	0.545517	2.2527	11.8558	7.65302	0.808412	4376.06	0.394149	0.681803	15.2519
610000	陕西省	2016	2.55171	0.074835	0.010145	9.07699	0.608469	2.22003	11.912	7.65492	0.865584	4389.37	0.372528	0.738796	15.3044
610000	陕西省	2017	2.58157	0.087473	0.124171	9.13419	0.664556	2.2238	12.002	7.65492	0.852208	4833.19	0.375952	0.832037	15.5011
610000	陕西省	2018	2.75491	0.120848	0.143758	9.23289	0.714391	2.24842	12.0625	7.65539	0.859607	5302.44	0.371879	1.06173	15.5815
610000	陕西省	2019	2.69737	0.157404	0.136273	9.25873	0.673682	2.246	11.9496	7.65634	0.986707	5718.52	0.36676	1.3063	15.5973
610000	陕西省	2020	2.81793	0.178239	0.144283	9.27649	0.669003	2.28912	12.0153	7.65207	1.10466	5930.32	0.333827	1.40962	15.6272
610000	陕西省	2021	2.93722	0.118357	0.159413	9.47329	0.660117	2.30446	11.9873	7.6454	0.984539	6069.22	0.377705	0.97406	15.6366
610000	陕西省	2022	3.04968	0.107793	0.145078	9.49547	0.635406	2.30379	12.012	7.63337	0.895256	6760.98	0.401502	0.924213	15.6964
620000	甘肃省	2013	1.22006	0.029794	0.100138	8.85697	0.147069	2.12184	10.8486	7.20934	0.629235	2309.62	0.357402	0.344644	14.3036
620000	甘肃省	2014	1.15212	0.034531	0.077635	8.94283	0.143296	2.1188	10.955	7.20638	1.02842	2541.49	0.347281	0.37992	14.3868
620000	甘肃省	2015	1.42411	0.032014	0.07294	9.00337	0.119527	2.1269	10.9725	7.20489	1.33939	2958.31	0.299191	0.440032	14.4365
620000	甘肃省	2016	1.50358	0.032722	0.062459	9.02041	0.149992	2.12805	11.0131	7.20117	1.47141	3150.03	0.277139	0.444478	14.3936
620000	甘肃省	2017	1.20526	0.044399	0.043193	9.0685	0.203685	2.15144	11.1005	7.19818	1.57638	3304.44	0.270848	0.527834	14.5149
620000	甘肃省	2018	1.28762	0.073217	0.04795	9.17067	0.291904	2.12805	11.1617	7.19818	1.62098	3772.23	0.27327	0.754949	14.6344
620000	甘肃省	2019	1.29872	0.102888	0.043632	9.20685	0.260082	2.12962	11.0605	7.19519	1.67879	3951.6	0.266084	0.965927	14.7176
620000	甘肃省	2020	1.39005	0.125031	0.04241	9.20701	0.274863	2.17575	11.116	7.19369	1.7414	4163.4	0.251245	1.12829	14.7673
620000	甘肃省	2021	1.53203	0.051283	0.048022	9.43342	0.242109	2.18183	11.2399	7.18463	1.56118	4032.56	0.278211	0.593256	14.7567
620000	甘肃省	2022	1.59375	0.052195	0.050698	9.44932	0.202116	2.172	11.1975	7.17549	1.45531	4257.16	0.294351	0.606437	14.814
630000	青海省	2013	0.094517	0.026652	0.040939	8.80917	0.074665	2.07494	9.50091	5.75006	0.910161	1228.05	0.236563	0.40423	11.2391
630000	青海省	2014	0.176365	0.020896	0.045815	8.89787	0.043358	2.0846	9.59134	5.75985	0.691139	1347.43	0.219032	0.431884	11.2861
630000	青海省	2015	0.3695	0.027388	0.04985	8.99773	0.055555	2.01142	9.67797	5.77272	0.828959	1515.16	0.213649	0.472799	11.2963
630000	青海省	2016	0.411505	0.027084	0.039212	9.03251	0.156082	2.04722	9.73394	5.78161	0.88107	1524.8	0.232226	0.4766	11.4857
630000	青海省	2017	0.173612	0.040562	0.016953	9.05406	0.108313	2.07536	9.79384	5.78987	1.05299	1530.44	0.260284	0.624556	11.5838
630000	青海省	2018	0.254244	0.075331	0.016822	9.21177	0.106999	2.10651	9.84718	5.79685	1.0826	1647.43	0.271357	0.914466	11.7885
630000	青海省	2019	0.273031	0.101441	0.012677	9.24033	0.104967	2.09906	9.6196	5.7997	1.29709	1863.67	0.277112	1.11286	11.8355
630000	青海省	2020	0.386206	0.125543	0.007652	9.24463	0.086026	2.13787	9.58042	5.63121	1.33625	1932.84	0.263547	1.3008	11.8457
630000	青海省	2021	0.547276	0.03845	0.009472	9.4783	0.109325	2.1364	9.78791	5.62402	1.24674	1854.52	0.284797	0.652839	11.8743
630000	青海省	2022	0.473695	0.039177	0.011219	9.55976	0.098583	2.15008	9.82374	5.54518	1.03689	1975.1	0.340351	0.663374	11.9213
640000	宁夏回族自治区	2013	0.390695	0.024893	0.077312	8.79866	0.255095	2.16417	10.6192	5.84354	0.572236	922.48	0.328333	0.418125	11.4251
640000	宁夏回族自治区	2014	0.536776	0.030669	0.121316	8.91887	0.159597	2.14574	10.6288	5.84064	0.890124	1000.45	0.320119	0.493708	11.4427
640000	宁夏回族自治区	2015	0.594336	0.036031	0.079984	8.96617	0.185953	2.17716	10.6602	5.83773	0.93825	1138.49	0.300401	0.533004	11.4298
640000	宁夏回族自治区	2016	0.756218	0.037151	0.067272	9.00096	0.219328	2.20612	10.675	5.83773	0.966482	1254.54	0.292054	0.558825	11.5344
640000	宁夏回族自治区	2017	0.973037	0.049233	0.099171	9.11316	0.102275	2.21135	10.5503	5.84064	1.02012	1372.78	0.327916	0.662455	11.6527
640000	宁夏回族自治区	2018	0.80558	0.076936	0.067176	9.23547	0.112191	2.15836	10.5692	5.84354	1.07563	1419.06	0.321442	0.869139	11.778
640000	宁夏回族自治区	2019	0.781535	0.106673	0.064213	9.21624	0.202692	2.17455	10.6575	5.83773	1.18875	1438.29	0.339471	1.09876	11.7956
640000	宁夏回族自治区	2020	0.719331	0.12413	0.031475	9.22638	0.273507	2.23981	10.6655	5.84064	1.22662	1480.36	0.333244	1.22685	11.7827
640000	宁夏回族自治区	2021	1.03565	0.045744	0.047299	9.46627	0.165424	2.25027	10.7564	5.84354	1.05674	1427.89	0.371006	0.658296	11.8213
640000	宁夏回族自治区	2022	0.912641	0.046792	0.042331	9.51228	0.224202	2.24207	10.7919	5.81711	0.903597	1587.85	0.41305	0.671133	11.8734
650000	新疆维吾尔自治区	2013	1.13953	0.031888	0.202151	8.93348	0.219161	2.19584	11.1111	7.13887	0.851505	3067.12	0.349557	0.429148	14.0972
650000	新疆维吾尔自治区	2014	1.06992	0.033756	0.183303	9.03378	0.194498	2.21703	11.1868	7.14283	0.958708	3317.79	0.346279	0.437905	14.1683
650000	新疆维吾尔自治区	2015	1.2511	0.038518	0.13138	9.06488	0.151913	2.20028	11.1658	7.16395	1.1593	3804.87	0.297154	0.470643	14.2388
650000	新疆维吾尔自治区	2016	0.997457	0.036274	0.120902	9.07222	0.182319	2.20049	11.1839	7.18539	1.19378	4138.25	0.278434	0.462851	14.3542
650000	新疆维吾尔自治区	2017	1.09289	0.039495	0.127946	9.12001	0.178933	2.24686	11.3433	7.19744	1.15432	4637.24	0.300139	0.492406	14.44
650000	新疆维吾尔自治区	2018	1.23799	0.05861	0.108656	9.24488	0.14661	2.23099	11.4876	7.19369	1.13428	5012.45	0.308097	0.654916	14.5675
650000	新疆维吾尔自治区	2019	1.16072	0.090952	0.120673	9.26766	0.148667	2.20753	11.3436	7.20266	1.46384	5315.49	0.281751	0.892094	14.6386
650000	新疆维吾尔自治区	2020	1.23501	0.122787	0.107512	9.30968	0.136377	2.24496	10.965	7.21229	1.49055	5533.16	0.266931	1.12658	14.7091
650000	新疆维吾尔自治区	2021	1.48053	0.051679	0.098176	9.52599	0.167455	2.26176	11.2051	7.21524	1.28367	5376.91	0.293526	0.59997	14.8075
650000	新疆维吾尔自治区	2022	1.70104	0.053503	0.138519	9.51887	0.189736	2.26555	11.3884	7.14913	1.09488	6835.4	0.339479	0.601443	14.8511
